# Supplementary material for: An Evaluation of Reference Bite Force Values: Investigating the Relationship Between Dental Prosthetic Restoration and Bite Force in a Cross-Sectional Study
Source: J Clin Med. 2025 Apr 15;14(8):2723. doi: 10.3390/jcm14082723 (PMC12027650; doi:10.3390/jcm14082723)
Supplement: Supplementary file 1 [file jcm-14-02723-s001.zip]

Archive with 1 entries (1 files):
- jcm-3551496-supplementary.pdf
